# Supplementary material for: A Novel High-Throughput Nanopore-Sequencing-Based Strategy for Rapid and Automated S-Protein Typing of SARS-CoV-2 Variants
Source: Viruses. 2021 Dec 19;13(12):2548. doi: 10.3390/v13122548 (PMC8704619; doi:10.3390/v13122548)
Supplement: Supplementary file 1 [file viruses-13-02548-s001.zip]

Archive with 1 entries (1 files):
- viruses-1508114-supplementary.xlsx
