# Supplementary material for: A Novel High-Throughput Nanopore-Sequencing-Based Strategy for Rapid and Automated S-Protein Typing of SARS-CoV-2 Variants
Source: Viruses. 2021 Dec 19;13(12):2548. doi: 10.3390/v13122548 (PMC8704619; doi:10.3390/v13122548)
Supplement: Supplementary file 1 [file viruses-13-02548-s001.zip › viruses-1508114-supplementary.xlsx]

## Sheet: S-Protein_Typer-Validation
NCBI Sequence Accession numbers used for validation of the S-Protein-Typer
NCBI Accession (see link bellow)	Linage
MZ820126.1	Alpha
MZ821477.1	Alpha
MZ822241.1	Alpha
LC643032.1	Alpha
MZ723922.1	Alpha
MZ724434.1	Alpha
MW913362.1	Alpha
MZ314997.2	Alpha
MW822594.1	Alpha
OD989303.1	Alpha
MZ779685.1	Beta
MZ684316.1	Beta
MZ202314.1	Beta
MZ433432.1	Beta
MZ619438.1	Beta
MZ286750.1	Beta
OU012506.1	Beta
OU012720.1	Beta
OD983594.1	Beta
MZ413998.1	Beta
MZ819954.1	Gamma
MZ804346.1	Gamma
MZ798969.1	Gamma
MW642248.1	Gamma
MZ277386.1	Gamma
MZ020420.1	Gamma
MZ611956.1	Gamma
MZ477748.1	Gamma
MZ264787.1	Gamma
MW988204.1	Gamma
MZ822440.1	Delta
MZ801933.1	Delta
MZ816275.1	Delta
MZ816729.1	Delta
LC643036.1	Delta
MZ769220.1	Delta
MZ544375.1	Delta
MZ676211.1	Delta
OU532576.1	Delta
MZ777750.1	Delta
OL822488.1	Omicron
OL815350.1	Omicron
OL815351.1	Omicron
OL815447.1	Omicron
OL815448.1	Omicron
OL815455.1	Omicron
OL815456.1	Omicron
OL764360.1	Omicron
OL677199.1	Omicron
OL672836.1	Omicron
https://www.ncbi.nlm.nih.gov/labs/virus/vssi/#/virus?SeqType_s=Nucleotide&VirusLineage_ss=Severe%20acute%20respiratory%20syndrome%20coronavirus%202%20(SARS-CoV-2),%20taxid:2697049&CollectionDate_dr=1950-01-01T00:00:00Z%20TO%20NOW&CreateDate_dt=1950-01-01T00:00:00Z%20TO%20NOW
